# Supplementary material for: Methanol extract of Cola nitida ameliorates inflammation and nociception in experimental animals
Source: Neurobiol Pain. 2019 Jan 21;5:100027. doi: 10.1016/j.ynpai.2019.100027 (PMC6550122; doi:10.1016/j.ynpai.2019.100027)
Supplement: Supplementary data 1 [file mmc1.xml]

<?xml version="1.0" encoding="UTF-8" standalone="no"?><data:data><datasets><author>lawrence.adedayo@bowenuniversity.edu.ng</author><type>0</type><dataset><value>1</value><reason>Data will be made available on request</reason><comments/></dataset></datasets></data:data>
